# Supplementary material for: Prediction of crossover recombination using parental genomes
Source: PLoS One. 2023 Feb 16;18(2):e0281804. doi: 10.1371/journal.pone.0281804 (PMC9934322; doi:10.1371/journal.pone.0281804)
Supplement: S1 File — Experimental recombination values for the 12 rice chromosomes, Azucena x IR64 cross, in 100 kb windows. (CSV) [file pone.0281804.s001.csv]

chromosome	window	recombination
Chr01	0	0
Chr01	1	0
Chr01	2	0.235845508
Chr01	3	0
Chr01	4	0
Chr01	5	0.471691016
Chr01	6	0.943382033
Chr01	7	0
Chr01	8	0
Chr01	9	0
Chr01	10	3.091136746
Chr01	11	0.945628112
Chr01	12	0.709782604
Chr01	13	0.235845508
Chr01	14	0.707536525
Chr01	15	0.235845508
Chr01	16	0.471691016
Chr01	17	0
Chr01	18	0.709782604
Chr01	19	0.471691016
Chr01	20	0.707536525
Chr01	21	1.650918558
Chr01	22	1.179227541
Chr01	23	0.235845508
Chr01	24	0
Chr01	25	0
Chr01	26	0
Chr01	27	0
Chr01	28	0.473937096
Chr01	29	0
Chr01	30	0.471691016
Chr01	31	0
Chr01	32	0
Chr01	33	0
Chr01	34	0
Chr01	35	0.235845508
Chr01	36	0.235845508
Chr01	37	0.709782604
Chr01	38	0.235845508
Chr01	39	0.235845508
Chr01	40	0.707536525
Chr01	41	0.235845508
Chr01	42	0
Chr01	43	0
Chr01	44	0
Chr01	45	0.235845508
Chr01	46	0
Chr01	47	0.471691016
Chr01	48	0.943382033
Chr01	49	0.943382033
Chr01	50	0.235845508
Chr01	51	0.714317955
Chr01	52	1.659946068
Chr01	53	1.415073049
Chr01	54	0.471691016
Chr01	55	0.943382033
Chr01	56	0.943382033
Chr01	57	0.471691016
Chr01	58	1.891256225
Chr01	59	0
Chr01	60	0.471691016
Chr01	61	0.235845508
Chr01	62	0.471691016
Chr01	63	0.235845508
Chr01	64	0.943382033
Chr01	65	0.471691016
Chr01	66	0.235845508
Chr01	67	1.659946068
Chr01	68	0.471691016
Chr01	69	0
Chr01	70	0.707536525
Chr01	71	0.235845508
Chr01	72	0
Chr01	73	0
Chr01	74	1.181473621
Chr01	75	0.943382033
Chr01	76	0
Chr01	77	0
Chr01	78	0.471691016
Chr01	79	0.471691016
Chr01	80	0.471691016
Chr01	81	0.471691016
Chr01	82	0
Chr01	83	1.893545497
Chr01	84	2.610109531
Chr01	85	2.129347812
Chr01	86	1.179227541
Chr01	87	0
Chr01	88	0.471691016
Chr01	89	0.235845508
Chr01	90	0.473937096
Chr01	91	0.471691016
Chr01	92	0
Chr01	93	0.235845508
Chr01	94	0
Chr01	95	0.471691016
Chr01	96	0.235845508
Chr01	97	0.471691016
Chr01	98	0.471691016
Chr01	99	0
Chr01	100	0
Chr01	101	0.235845508
Chr01	102	0
Chr01	103	0.471691016
Chr01	104	0.471691016
Chr01	105	0
Chr01	106	0.235845508
Chr01	107	0
Chr01	108	0.707536525
Chr01	109	0.945628112
Chr01	110	0
Chr01	111	0.235845508
Chr01	112	0.943382033
Chr01	113	0.471691016
Chr01	114	0.945628112
Chr01	115	0
Chr01	116	0
Chr01	117	0
Chr01	118	0.94449975
Chr01	119	0.235845508
Chr01	120	0.471691016
Chr01	121	0
Chr01	122	0
Chr01	123	0.948991907
Chr01	124	0.235845508
Chr01	125	0.471691016
Chr01	126	0
Chr01	127	0.235845508
Chr01	128	0.473937096
Chr01	129	0.707536525
Chr01	130	0.707536525
Chr01	131	0.235845508
Chr01	132	0
Chr01	133	0
Chr01	134	0
Chr01	135	0
Chr01	136	0.235845508
Chr01	137	0
Chr01	138	0
Chr01	139	0
Chr01	140	0
Chr01	141	0
Chr01	142	0.235845508
Chr01	143	1.184848214
Chr01	144	0
Chr01	145	0
Chr01	146	0.235845508
Chr01	147	0
Chr01	148	0
Chr01	149	0.235845508
Chr01	150	0
Chr01	151	0
Chr01	152	0.471691016
Chr01	153	0
Chr01	154	0
Chr01	155	0
Chr01	156	0
Chr01	157	0
Chr01	158	0.473937096
Chr01	159	0
Chr01	160	0
Chr01	161	0
Chr01	162	0
Chr01	163	0
Chr01	164	0
Chr01	165	0
Chr01	166	0.943382033
Chr01	167	0
Chr01	168	0
Chr01	169	0
Chr01	170	0
Chr01	171	0
Chr01	172	0
Chr01	173	0
Chr01	174	0
Chr01	175	0
Chr01	176	0
Chr01	177	0
Chr01	178	0
Chr01	179	0
Chr01	180	0
Chr01	181	0
Chr01	182	0
Chr01	183	0
Chr01	184	0
Chr01	185	0
Chr01	186	0
Chr01	187	0
Chr01	188	0.235845508
Chr01	189	0
Chr01	190	0.471691016
Chr01	191	0.235845508
Chr01	192	0.471691016
Chr01	193	0
Chr01	194	0
Chr01	195	0
Chr01	196	0
Chr01	197	0
Chr01	198	0.235845508
Chr01	199	0
Chr01	200	0.707536525
Chr01	201	0
Chr01	202	0
Chr01	203	0
Chr01	204	0
Chr01	205	0
Chr01	206	0.945628112
Chr01	207	0
Chr01	208	0
Chr01	209	0.471691016
Chr01	210	0.471691016
Chr01	211	0.235845508
Chr01	212	0.945628112
Chr01	213	0.471691016
Chr01	214	0
Chr01	215	0.709782604
Chr01	216	0.235845508
Chr01	217	0.235845508
Chr01	218	0
Chr01	219	0.471691016
Chr01	220	0.235845508
Chr01	221	0.471691016
Chr01	222	0
Chr01	223	1.179227541
Chr01	224	1.650918558
Chr01	225	0.943382033
Chr01	226	0.471691016
Chr01	227	1.179227541
Chr01	228	0.471691016
Chr01	229	0
Chr01	230	0.473937096
Chr01	231	0.471691016
Chr01	232	0.94449975
Chr01	233	0
Chr01	234	0
Chr01	235	0.707536525
Chr01	236	1.179227541
Chr01	237	0.235845508
Chr01	238	0.946745829
Chr01	239	0
Chr01	240	0
Chr01	241	0
Chr01	242	0.709782604
Chr01	243	1.657699988
Chr01	244	0.709782604
Chr01	245	0.235845508
Chr01	246	0.947852901
Chr01	247	1.187083648
Chr01	248	0
Chr01	249	0
Chr01	250	0.472808734
Chr01	251	1.654271709
Chr01	252	1.415073049
Chr01	253	0.708654242
Chr01	254	0.473926451
Chr01	255	0.473926451
Chr01	256	0.946735184
Chr01	257	0
Chr01	258	0.946745829
Chr01	259	0
Chr01	260	0.235845508
Chr01	261	0
Chr01	262	0
Chr01	263	0
Chr01	264	0.709782604
Chr01	265	0
Chr01	266	0
Chr01	267	0.943382033
Chr01	268	0.943382033
Chr01	269	0.235845508
Chr01	270	0.709782604
Chr01	271	0.235845508
Chr01	272	0.707536525
Chr01	273	0.473937096
Chr01	274	0.471691016
Chr01	275	0.471691016
Chr01	276	0
Chr01	277	0
Chr01	278	0.236963225
Chr01	279	0.473926451
Chr01	280	0
Chr01	281	0
Chr01	282	0.471691016
Chr01	283	0.235845508
Chr01	284	0
Chr01	285	0
Chr01	286	0.235845508
Chr01	287	0.236963225
Chr01	288	0.947852901
Chr01	289	0.472808734
Chr01	290	0
Chr01	291	0.235845508
Chr01	292	0.235845508
Chr01	293	0.235845508
Chr01	294	0.471691016
Chr01	295	0.471691016
Chr01	296	0.471691016
Chr01	297	0.235845508
Chr01	298	0.471691016
Chr01	299	0.235845508
Chr01	300	1.1837197
Chr01	301	0.235845508
Chr01	302	0.471691016
Chr01	303	0.235845508
Chr01	304	0
Chr01	305	0.236963225
Chr01	306	1.421789997
Chr01	307	1.184848214
Chr01	308	0.471691016
Chr01	309	0
Chr01	310	0
Chr01	311	0.943382033
Chr01	312	0.235845508
Chr01	313	0.235845508
Chr01	314	0.235845508
Chr01	315	0.235845508
Chr01	316	0
Chr01	317	0.235845508
Chr01	318	0.235845508
Chr01	319	0.473937096
Chr01	320	0.707536525
Chr01	321	0.473937096
Chr01	322	0
Chr01	323	0
Chr01	324	2.378746153
Chr01	325	0
Chr01	326	0
Chr01	327	0.236963225
Chr01	328	1.424046873
Chr01	329	0.473926451
Chr01	330	0.713157197
Chr01	331	0.236963225
Chr01	332	0.236963225
Chr01	333	0
Chr01	334	0.473926451
Chr01	335	0
Chr01	336	0.235845508
Chr01	337	0.235845508
Chr01	338	0.235845508
Chr01	339	0.708654242
Chr01	340	0
Chr01	341	0
Chr01	342	0
Chr01	343	0
Chr01	344	0
Chr01	345	0.709782604
Chr01	346	0.235845508
Chr01	347	0.235845508
Chr01	348	0.235845508
Chr01	349	0.235845508
Chr01	350	0
Chr01	351	0.235845508
Chr01	352	0.473937096
Chr01	353	0.235845508
Chr01	354	0.471691016
Chr01	355	0
Chr01	356	0
Chr01	357	0
Chr01	358	0.471691016
Chr01	359	0.472808734
Chr01	360	0
Chr01	361	1.889010145
Chr01	362	0.710889676
Chr01	363	0.471691016
Chr01	364	0
Chr01	365	0.235845508
Chr01	366	2.124855654
Chr01	367	0.235845508
Chr01	368	0.471691016
Chr01	369	0.943382033
Chr01	370	0.945628112
Chr01	371	0
Chr01	372	0
Chr01	373	0
Chr01	374	0
Chr01	375	0
Chr01	376	0.235845508
Chr01	377	1.179227541
Chr01	378	0.943382033
Chr01	379	0.235845508
Chr01	380	1.417319129
Chr01	381	0.473937096
Chr01	382	0.471691016
Chr01	383	0
Chr01	384	0.471691016
Chr01	385	0.471691016
Chr01	386	0.471691016
Chr01	387	0.471691016
Chr01	388	0.707536525
Chr01	389	0
Chr01	390	0.471691016
Chr01	391	0
Chr01	392	0.714317955
Chr01	393	1.179227541
Chr01	394	0.943382033
Chr01	395	0.707536525
Chr01	396	0.471691016
Chr01	397	1.42410056
Chr01	398	1.415073049
Chr01	399	1.179227541
Chr01	400	0
Chr01	401	0.235845508
Chr01	402	0.471691016
Chr01	403	0
Chr01	404	1.653164637
Chr01	405	1.180345258
Chr01	406	0.235845508
Chr01	407	0.235845508
Chr01	408	0.235845508
Chr01	409	0.943382033
Chr01	410	0.471691016
Chr01	411	0.943382033
Chr01	412	0.471691016
Chr01	413	0.235845508
Chr01	414	0.707536525
Chr01	415	2.358455082
Chr01	416	0
Chr01	417	0.235845508
Chr01	418	0.943382033
Chr01	419	1.415073049
Chr01	420	0.471691016
Chr01	421	0.471691016
Chr01	422	0.707536525
Chr01	423	0.471691016
Chr01	424	0.471691016
Chr01	425	0.943382033
Chr01	426	0.235845508
Chr01	427	0.709782604
Chr01	428	1.417319129
Chr01	429	1.417319129
Chr01	430	0
Chr01	431	0.709782604
Chr01	432	0.235845508
Chr01	433	0
Chr01	434	1.886764066
Chr01	435	0.709782604
Chr01	436	0.235845508
Chr01	437	0.235845508
Chr01	438	0
Chr01	439	0
Chr01	440	0
Chr01	441	0
Chr01	442
Chr01	443
Chr02	0	0
Chr02	1	0.471691016
Chr02	2	0.235845508
Chr02	3	0.709782604
Chr02	4	0.472808734
Chr02	5	0.235845508
Chr02	6	0
Chr02	7	0.471691016
Chr02	8	0.235845508
Chr02	9	0.235845508
Chr02	10	0.235845508
Chr02	11	1.181473621
Chr02	12	1.181473621
Chr02	13	1.417319129
Chr02	14	0.714317955
Chr02	15	1.419565208
Chr02	16	0.471691016
Chr02	17	1.42410056
Chr02	18	0
Chr02	19	0
Chr02	20	0.943382033
Chr02	21	0.235845508
Chr02	22	0
Chr02	23	0
Chr02	24	0
Chr02	25	0
Chr02	26	0.471691016
Chr02	27	0.707536525
Chr02	28	0
Chr02	29	0.235845508
Chr02	30	1.891256225
Chr02	31	0.471691016
Chr02	32	0
Chr02	33	0.471691016
Chr02	34	0
Chr02	35	2.881116669
Chr02	36	1.417319129
Chr02	37	0
Chr02	38	0.945628112
Chr02	39	0.709782604
Chr02	40	1.181473621
Chr02	41	2.138418515
Chr02	42	0
Chr02	43	0.709782604
Chr02	44	0.235845508
Chr02	45	0.235845508
Chr02	46	0.943382033
Chr02	47	0.709782604
Chr02	48	1.419565208
Chr02	49	0.943382033
Chr02	50	0.235845508
Chr02	51	0.471691016
Chr02	52	0.943382033
Chr02	53	0
Chr02	54	0.235845508
Chr02	55	1.1837197
Chr02	56	0.471691016
Chr02	57	0.945628112
Chr02	58	0
Chr02	59	0.943382033
Chr02	60	0.471691016
Chr02	61	0.235845508
Chr02	62	0.471691016
Chr02	63	0
Chr02	64	0.471691016
Chr02	65	0.471691016
Chr02	66	0.707536525
Chr02	67	0.707536525
Chr02	68	1.650918558
Chr02	69	0
Chr02	70	0.235845508
Chr02	71	0.471691016
Chr02	72	0
Chr02	73	0
Chr02	74	0.707536525
Chr02	75	0.945628112
Chr02	76	0
Chr02	77	0.235845508
Chr02	78	0.235845508
Chr02	79	0.235845508
Chr02	80	0
Chr02	81	0
Chr02	82	0
Chr02	83	0.235845508
Chr02	84	0.235845508
Chr02	85	0.707536525
Chr02	86	0.235845508
Chr02	87	0.235845508
Chr02	88	0.235845508
Chr02	89	0.950163464
Chr02	90	0
Chr02	91	0
Chr02	92	0
Chr02	93	0
Chr02	94	0.471691016
Chr02	95	0.707536525
Chr02	96	0.471691016
Chr02	97	0
Chr02	98	0
Chr02	99	0.235845508
Chr02	100	0.943382033
Chr02	101	0.950163464
Chr02	102	0.471691016
Chr02	103	0
Chr02	104	0.235845508
Chr02	105	0
Chr02	106	0
Chr02	107	0.235845508
Chr02	108	0.235845508
Chr02	109	0.235845508
Chr02	110	0.707536525
Chr02	111	0.945628112
Chr02	112	0.473937096
Chr02	113	0
Chr02	114	0
Chr02	115	0
Chr02	116	0.709782604
Chr02	117	0
Chr02	118	0
Chr02	119	0.235845508
Chr02	120	0.235845508
Chr02	121	0
Chr02	122	0
Chr02	123	0
Chr02	124	0
Chr02	125	0
Chr02	126	0.235845508
Chr02	127	0.235845508
Chr02	128	0
Chr02	129	0.235845508
Chr02	130	0.235845508
Chr02	131	0
Chr02	132	0
Chr02	133	0
Chr02	134	0
Chr02	135	0
Chr02	136	0.235845508
Chr02	137	0
Chr02	138	0
Chr02	139	0
Chr02	140	0
Chr02	141	0
Chr02	142	0
Chr02	143	0
Chr02	144	0
Chr02	145	0
Chr02	146	0
Chr02	147	0
Chr02	148	0.235845508
Chr02	149	0
Chr02	150	0
Chr02	151	0
Chr02	152	0.235845508
Chr02	153	0
Chr02	154	0
Chr02	155	0
Chr02	156	0
Chr02	157	0
Chr02	158	0.235845508
Chr02	159	0.235845508
Chr02	160	0
Chr02	161	0
Chr02	162	0
Chr02	163	0.235845508
Chr02	164	0.235845508
Chr02	165	0.235845508
Chr02	166	0.471691016
Chr02	167	0.235845508
Chr02	168	0
Chr02	169	0
Chr02	170	0
Chr02	171	0.709782604
Chr02	172	0
Chr02	173	0.471691016
Chr02	174	0
Chr02	175	0
Chr02	176	0.235845508
Chr02	177	0.235845508
Chr02	178	0
Chr02	179	0
Chr02	180	0.235845508
Chr02	181	0
Chr02	182	0.235845508
Chr02	183	1.181473621
Chr02	184	0.472808734
Chr02	185	0
Chr02	186	0.709782604
Chr02	187	0
Chr02	188	0.235845508
Chr02	189	0.471691016
Chr02	190	1.417319129
Chr02	191	0.707536525
Chr02	192	1.179227541
Chr02	193	0.235845508
Chr02	194	0.471691016
Chr02	195	0.945628112
Chr02	196	0.707536525
Chr02	197	0.471691016
Chr02	198	0.471691016
Chr02	199	0
Chr02	200	0.947874192
Chr02	201	0
Chr02	202	0.235845508
Chr02	203	0.947874192
Chr02	204	0.945628112
Chr02	205	0.235845508
Chr02	206	0.235845508
Chr02	207	0.235845508
Chr02	208	0
Chr02	209	0.94449975
Chr02	210	0.471691016
Chr02	211	0.945628112
Chr02	212	0
Chr02	213	0.235845508
Chr02	214	0
Chr02	215	0.471691016
Chr02	216	0.707536525
Chr02	217	0.235845508
Chr02	218	0.707536525
Chr02	219	0
Chr02	220	0.471691016
Chr02	221	0.235845508
Chr02	222	0.471691016
Chr02	223	0.471691016
Chr02	224	0.709782604
Chr02	225	1.415073049
Chr02	226	0.707536525
Chr02	227	0.472808734
Chr02	228	0.235845508
Chr02	229	1.181473621
Chr02	230	0.235845508
Chr02	231	0.707536525
Chr02	232	0.707536525
Chr02	233	0.707536525
Chr02	234	0.709782604
Chr02	235	0.235845508
Chr02	236	0.235845508
Chr02	237	0
Chr02	238	1.898037655
Chr02	239	0.707536525
Chr02	240	0.235845508
Chr02	241	0
Chr02	242	0.235845508
Chr02	243	0.235845508
Chr02	244	0.235845508
Chr02	245	0
Chr02	246	0.707536525
Chr02	247	0
Chr02	248	0
Chr02	249	0.471691016
Chr02	250	0.943382033
Chr02	251	0.707536525
Chr02	252	0.471691016
Chr02	253	0
Chr02	254	0
Chr02	255	0.708654242
Chr02	256	0
Chr02	257	0
Chr02	258	0.235845508
Chr02	259	0.707536525
Chr02	260	0.235845508
Chr02	261	0.471691016
Chr02	262	0.471691016
Chr02	263	0
Chr02	264	0.235845508
Chr02	265	0.707536525
Chr02	266	0.471691016
Chr02	267	0.707536525
Chr02	268	1.179227541
Chr02	269	1.181473621
Chr02	270	0.943382033
Chr02	271	0.235845508
Chr02	272	0.471691016
Chr02	273	0.707536525
Chr02	274	0.235845508
Chr02	275	0.471691016
Chr02	276	0.235845508
Chr02	277	0.235845508
Chr02	278	0.471691016
Chr02	279	0.943382033
Chr02	280	0.235845508
Chr02	281	0.473937096
Chr02	282	0.235845508
Chr02	283	0.235845508
Chr02	284	0.708654242
Chr02	285	0
Chr02	286	0
Chr02	287	0.945628112
Chr02	288	0
Chr02	289	0
Chr02	290	0.235845508
Chr02	291	0.707536525
Chr02	292	0.707536525
Chr02	293	0
Chr02	294	0.235845508
Chr02	295	0
Chr02	296	0.235845508
Chr02	297	0.235845508
Chr02	298	0.471691016
Chr02	299	0.943382033
Chr02	300	0.235845508
Chr02	301	0.235845508
Chr02	302	0.943382033
Chr02	303	0.707536525
Chr02	304	0.235845508
Chr02	305	0.471691016
Chr02	306	0
Chr02	307	0
Chr02	308	0.707536525
Chr02	309	0.473937096
Chr02	310	0.235845508
Chr02	311	1.889010145
Chr02	312	0.471691016
Chr02	313	0
Chr02	314	0.235845508
Chr02	315	1.179227541
Chr02	316	0.235845508
Chr02	317	0.235845508
Chr02	318	0
Chr02	319	0.235845508
Chr02	320	1.657699988
Chr02	321	0.943382033
Chr02	322	0.471691016
Chr02	323	0.235845508
Chr02	324	0.707536525
Chr02	325	0
Chr02	326	0
Chr02	327	0.709782604
Chr02	328	0.235845508
Chr02	329	0.707536525
Chr02	330	1.181473621
Chr02	331	0.235845508
Chr02	332	0.236963225
Chr02	333	0.236963225
Chr02	334	0.236963225
Chr02	335	0
Chr02	336	0
Chr02	337	0
Chr02	338	0.235845508
Chr02	339	1.179227541
Chr02	340	0.709782604
Chr02	341	0.471691016
Chr02	342	0.471691016
Chr02	343	0.707536525
Chr02	344	0.235845508
Chr02	345	0.707536525
Chr02	346	0
Chr02	347	0.707536525
Chr02	348	0.235845508
Chr02	349	0.707536525
Chr02	350	0.235845508
Chr02	351	0.235845508
Chr02	352	0.943382033
Chr02	353	0
Chr02	354	0.471691016
Chr02	355	0.235845508
Chr02	356	0.945628112
Chr02	357	1.181473621
Chr02	358	0.943382033
Chr02	359	0.707536525
Chr02	360	0
Chr02	361	0.236963225
Chr02	362	0
Chr02	363	0
Chr02	364
Chr02	365
Chr02	366
Chr02	367
Chr02	368
Chr02	369
Chr02	370
Chr02	371
Chr03	0	0
Chr03	1	0.473937096
Chr03	2	0.235845508
Chr03	3	0.707536525
Chr03	4	1.186008972
Chr03	5	0.943382033
Chr03	6	0.471691016
Chr03	7	0.709782604
Chr03	8	0.943382033
Chr03	9	0.707536525
Chr03	10	0.235845508
Chr03	11	0.943382033
Chr03	12	0.235845508
Chr03	13	0.235845508
Chr03	14	0.943382033
Chr03	15	0
Chr03	16	0.714317955
Chr03	17	0.471691016
Chr03	18	0.71203948
Chr03	19	0.471691016
Chr03	20	1.184816127
Chr03	21	0.710889676
Chr03	22	1.181473621
Chr03	23	0
Chr03	24	0.471691016
Chr03	25	0.707536525
Chr03	26	0.707536525
Chr03	27	0.946735184
Chr03	28	0
Chr03	29	0
Chr03	30	0
Chr03	31	0.235845508
Chr03	32	1.417308484
Chr03	33	1.181473621
Chr03	34	1.180345258
Chr03	35	0.473926451
Chr03	36	0.236963225
Chr03	37	0
Chr03	38	1.667802018
Chr03	39	0.473926451
Chr03	40	1.184816127
Chr03	41	0.950120422
Chr03	42	0.473926451
Chr03	43	0.236963225
Chr03	44	0
Chr03	45	0
Chr03	46	0.947852901
Chr03	47	0
Chr03	48	1.897973324
Chr03	49	0.708654242
Chr03	50	0.473926451
Chr03	51	0.473926451
Chr03	52	0.710889676
Chr03	53	0.473926451
Chr03	54	0.710889676
Chr03	55	0.236963225
Chr03	56	0.710889676
Chr03	57	0.473926451
Chr03	58	0.236963225
Chr03	59	0.476193972
Chr03	60	0.947852901
Chr03	61	1.18707285
Chr03	62	0
Chr03	63	0
Chr03	64	0.713146399
Chr03	65	0
Chr03	66	0.476183174
Chr03	67	0
Chr03	68	2.378735355
Chr03	69	0.943382033
Chr03	70	0.471691016
Chr03	71	0.471691016
Chr03	72	0
Chr03	73	0
Chr03	74	0
Chr03	75	0.471691016
Chr03	76	0
Chr03	77	0
Chr03	78	0.709782604
Chr03	79	0.471691016
Chr03	80	0.471691016
Chr03	81	0.235845508
Chr03	82	0.945628112
Chr03	83	0.235845508
Chr03	84	0
Chr03	85	0
Chr03	86	0.235845508
Chr03	87	0
Chr03	88	0.471691016
Chr03	89	0
Chr03	90	0.471691016
Chr03	91	0
Chr03	92	0
Chr03	93	0.235845508
Chr03	94	0.471691016
Chr03	95	1.179227541
Chr03	96	0
Chr03	97	0.235845508
Chr03	98	0.709782604
Chr03	99	0.235845508
Chr03	100	0
Chr03	101	0.235845508
Chr03	102	1.186008972
Chr03	103	0.471691016
Chr03	104	0.950163464
Chr03	105	0.471691016
Chr03	106	1.650918558
Chr03	107	0.471691016
Chr03	108	0.235845508
Chr03	109	0.707536525
Chr03	110	0.471691016
Chr03	111	0.471691016
Chr03	112	0.473937096
Chr03	113	0
Chr03	114	0
Chr03	115	0.471691016
Chr03	116	0
Chr03	117	0.235845508
Chr03	118	0.943382033
Chr03	119	1.417319129
Chr03	120	0.943382033
Chr03	121	0.235845508
Chr03	122	0.235845508
Chr03	123	0
Chr03	124	0.235845508
Chr03	125	0
Chr03	126	0.471691016
Chr03	127	0
Chr03	128	0.707536525
Chr03	129	0.235845508
Chr03	130	1.655410716
Chr03	131	2.129347812
Chr03	132	2.369728672
Chr03	133	1.891256225
Chr03	134	0
Chr03	135	0
Chr03	136	0
Chr03	137	0
Chr03	138	0
Chr03	139	0
Chr03	140	0
Chr03	141	0.235845508
Chr03	142	0.235845508
Chr03	143	1.179227541
Chr03	144	0.471691016
Chr03	145	0
Chr03	146	0
Chr03	147	0.943382033
Chr03	148	0.471691016
Chr03	149	0
Chr03	150	0.943382033
Chr03	151	0.707536525
Chr03	152	0.945628112
Chr03	153	0.471691016
Chr03	154	0.707536525
Chr03	155	0.235845508
Chr03	156	0.471691016
Chr03	157	0
Chr03	158	0.235845508
Chr03	159	1.653164637
Chr03	160	0.235845508
Chr03	161	0.235845508
Chr03	162	1.179227541
Chr03	163	1.179227541
Chr03	164	1.181473621
Chr03	165	0.235845508
Chr03	166	0.473937096
Chr03	167	0.945628112
Chr03	168	0.235845508
Chr03	169	0.707536525
Chr03	170	0.707536525
Chr03	171	0
Chr03	172	0.471691016
Chr03	173	0.943382033
Chr03	174	1.1837197
Chr03	175	0.471691016
Chr03	176	0.235845508
Chr03	177	0
Chr03	178	0.235845508
Chr03	179	0.471691016
Chr03	180	0
Chr03	181	0
Chr03	182	0.235845508
Chr03	183	0.471691016
Chr03	184	0
Chr03	185	0
Chr03	186	0
Chr03	187	0
Chr03	188	0
Chr03	189	0
Chr03	190	0
Chr03	191	0
Chr03	192	0
Chr03	193	0
Chr03	194	0
Chr03	195	0
Chr03	196	0
Chr03	197	0
Chr03	198	0
Chr03	199	0
Chr03	200	0
Chr03	201	0
Chr03	202	0
Chr03	203	0
Chr03	204	0
Chr03	205	0
Chr03	206	0
Chr03	207	0
Chr03	208	0
Chr03	209	0
Chr03	210	0
Chr03	211	0
Chr03	212	0
Chr03	213	0
Chr03	214	0
Chr03	215	0
Chr03	216	0
Chr03	217	0
Chr03	218	0
Chr03	219	0
Chr03	220	0
Chr03	221	0
Chr03	222	0
Chr03	223	0
Chr03	224	0.473937096
Chr03	225	0
Chr03	226	0
Chr03	227	0
Chr03	228	0
Chr03	229	0
Chr03	230	0.235845508
Chr03	231	0.235845508
Chr03	232	0.945628112
Chr03	233	0.471691016
Chr03	234	0
Chr03	235	0.945628112
Chr03	236	0.471691016
Chr03	237	0
Chr03	238	0
Chr03	239	0
Chr03	240	0
Chr03	241	0
Chr03	242	0
Chr03	243	0
Chr03	244	0.235845508
Chr03	245	0.471691016
Chr03	246	0.471691016
Chr03	247	0
Chr03	248	0.471691016
Chr03	249	0.235845508
Chr03	250	0
Chr03	251	0
Chr03	252	0.709782604
Chr03	253	0.235845508
Chr03	254	0.235845508
Chr03	255	0.471691016
Chr03	256	0
Chr03	257	0.707536525
Chr03	258	0.471691016
Chr03	259	0.235845508
Chr03	260	0
Chr03	261	0.235845508
Chr03	262	0
Chr03	263	0.235845508
Chr03	264	0.235845508
Chr03	265	0.709782604
Chr03	266	1.179227541
Chr03	267	0.471691016
Chr03	268	0.943382033
Chr03	269	0.235845508
Chr03	270	0.943382033
Chr03	271	3.576478267
Chr03	272	2.124855654
Chr03	273	0
Chr03	274	0.707536525
Chr03	275	0.471691016
Chr03	276	0.707536525
Chr03	277	0.235845508
Chr03	278	1.653164637
Chr03	279	1.181473621
Chr03	280	0.235845508
Chr03	281	0.235845508
Chr03	282	0
Chr03	283	0.235845508
Chr03	284	0.235845508
Chr03	285	0.707536525
Chr03	286	0.471691016
Chr03	287	0.943382033
Chr03	288	0
Chr03	289	0.235845508
Chr03	290	0.235845508
Chr03	291	1.179227541
Chr03	292	0.235845508
Chr03	293	0.235845508
Chr03	294	0.707536525
Chr03	295	0.709782604
Chr03	296	0.471691016
Chr03	297	0.471691016
Chr03	298	0.235845508
Chr03	299	0
Chr03	300	0.235845508
Chr03	301	0
Chr03	302	0.235845508
Chr03	303	0.707536525
Chr03	304	0.707536525
Chr03	305	0.707536525
Chr03	306	0
Chr03	307	0.473937096
Chr03	308	0.943382033
Chr03	309	0.707536525
Chr03	310	0.709782604
Chr03	311	0
Chr03	312	0.945628112
Chr03	313	0.235845508
Chr03	314	1.650918558
Chr03	315	0.235845508
Chr03	316	0.471691016
Chr03	317	0.235845508
Chr03	318	0.709782604
Chr03	319	0.235845508
Chr03	320	1.415073049
Chr03	321	0
Chr03	322	0
Chr03	323	0.709782604
Chr03	324	1.886764066
Chr03	325	0.707536525
Chr03	326	0.471691016
Chr03	327	0.471691016
Chr03	328	0.235845508
Chr03	329	0.235845508
Chr03	330	0
Chr03	331	0
Chr03	332	0
Chr03	333	0
Chr03	334	0.709782604
Chr03	335	0
Chr03	336	0.943382033
Chr03	337	0
Chr03	338	0.471691016
Chr03	339	0.235845508
Chr03	340	0
Chr03	341	0.472808734
Chr03	342	0.950120422
Chr03	343	0.235845508
Chr03	344	1.419565208
Chr03	345	1.415073049
Chr03	346	0.943382033
Chr03	347	0.235845508
Chr03	348	0.235845508
Chr03	349	0.473937096
Chr03	350	1.417319129
Chr03	351	1.895791576
Chr03	352	0.235845508
Chr03	353	0.943382033
Chr03	354	0.709782604
Chr03	355	0
Chr03	356	0
Chr03	357	0.709782604
Chr03	358	0.707536525
Chr03	359	0.709782604
Chr03	360	1.889010145
Chr03	361	0
Chr03	362	1.179227541
Chr03	363	1.181473621
Chr03	364	0
Chr03	365	0.943382033
Chr03	366	0
Chr03	367	0
Chr03	368	0.943382033
Chr03	369	0.709782604
Chr03	370	0.473937096
Chr03	371	1.1837197
Chr03	372	0.707536525
Chr03	373	0.235845508
Chr03	374	0.707536525
Chr03	375	0.235845508
Chr03	376	0.473937096
Chr03	377	0.473926451
Chr03	378	1.419565208
Chr03	379	2.859783396
Chr03	380	0.235845508
Chr03	381	0.471691016
Chr03	382	0.714317955
Chr03	383	0
Chr03	384	0
Chr03	385	0
Chr03	386	0
Chr03	387	0
Chr03	388	0
Chr04	0	0
Chr04	1	0
Chr04	2	0.235845508
Chr04	3	1.180345258
Chr04	4	1.180345258
Chr04	5	0.235845508
Chr04	6	1.179227541
Chr04	7	0.707536525
Chr04	8	0
Chr04	9	0
Chr04	10	0
Chr04	11	0
Chr04	12	0.235845508
Chr04	13	0.471691016
Chr04	14	0.707536525
Chr04	15	0.235845508
Chr04	16	2.124855654
Chr04	17	0
Chr04	18	0.707536525
Chr04	19	0.235845508
Chr04	20	0.235845508
Chr04	21	1.650918558
Chr04	22	0
Chr04	23	0
Chr04	24	0
Chr04	25	0
Chr04	26	0
Chr04	27	0
Chr04	28	0.471691016
Chr04	29	0.235845508
Chr04	30	0.235845508
Chr04	31	0
Chr04	32	0
Chr04	33	0
Chr04	34	0
Chr04	35	0
Chr04	36	0
Chr04	37	0
Chr04	38	0
Chr04	39	0
Chr04	40	0.471691016
Chr04	41	1.415073049
Chr04	42	0.235845508
Chr04	43	0.235845508
Chr04	44	0
Chr04	45	0
Chr04	46	0.235845508
Chr04	47	1.187094293
Chr04	48	0.950120422
Chr04	49	0
Chr04	50	0
Chr04	51	0
Chr04	52	0.473926451
Chr04	53	0.946735184
Chr04	54	0.236963225
Chr04	55	0.236963225
Chr04	56	0
Chr04	57	0
Chr04	58	0
Chr04	59	0
Chr04	60	0.236963225
Chr04	61	0.236963225
Chr04	62	0.473926451
Chr04	63	0
Chr04	64	0
Chr04	65	0.236963225
Chr04	66	0.471691016
Chr04	67	0
Chr04	68	0
Chr04	69	0
Chr04	70	0.235845508
Chr04	71	0
Chr04	72	0
Chr04	73	0
Chr04	74	0
Chr04	75	0
Chr04	76	0
Chr04	77	0
Chr04	78	0
Chr04	79	0
Chr04	80	0
Chr04	81	0
Chr04	82	0
Chr04	83	0
Chr04	84	0
Chr04	85	0
Chr04	86	0
Chr04	87	0
Chr04	88	0
Chr04	89	0
Chr04	90	0
Chr04	91	0
Chr04	92	0
Chr04	93	0
Chr04	94	0
Chr04	95	0
Chr04	96	0
Chr04	97	0
Chr04	98	0
Chr04	99	0
Chr04	100	0
Chr04	101	0
Chr04	102	0
Chr04	103	0
Chr04	104	0
Chr04	105	0
Chr04	106	0
Chr04	107	0
Chr04	108	0
Chr04	109	0
Chr04	110	0.236963225
Chr04	111	0
Chr04	112	0
Chr04	113	0
Chr04	114	0
Chr04	115	0.235845508
Chr04	116	0
Chr04	117	0.471691016
Chr04	118	0.471691016
Chr04	119	0.713157197
Chr04	120	0
Chr04	121	0
Chr04	122	0
Chr04	123	0
Chr04	124	0
Chr04	125	0
Chr04	126	0
Chr04	127	0
Chr04	128	0
Chr04	129	0
Chr04	130	0
Chr04	131	0
Chr04	132	0.235845508
Chr04	133	0
Chr04	134	0
Chr04	135	0
Chr04	136	0
Chr04	137	0
Chr04	138	0
Chr04	139	0
Chr04	140	0
Chr04	141	0
Chr04	142	0
Chr04	143	0.236963225
Chr04	144	0
Chr04	145	0.236963225
Chr04	146	0.236963225
Chr04	147	0.471691016
Chr04	148	0.236963225
Chr04	149	0.473926451
Chr04	150	0.473926451
Chr04	151	1.896855607
Chr04	152	1.426314394
Chr04	153	0.236963225
Chr04	154	0.236963225
Chr04	155	0
Chr04	156	0.236963225
Chr04	157	0
Chr04	158	0.473926451
Chr04	159	0
Chr04	160	0.473926451
Chr04	161	0
Chr04	162	0
Chr04	163	0
Chr04	164	0.471691016
Chr04	165	0
Chr04	166	0
Chr04	167	0
Chr04	168	0
Chr04	169	0
Chr04	170	0
Chr04	171	0.236963225
Chr04	172	0.710889676
Chr04	173	2.134936549
Chr04	174	1.430893252
Chr04	175	0
Chr04	176	1.187083648
Chr04	177	0.950120422
Chr04	178	0
Chr04	179	1.421779352
Chr04	180	0
Chr04	181	0
Chr04	182	0.943382033
Chr04	183	1.653164637
Chr04	184	1.653164637
Chr04	185	0.471691016
Chr04	186	0.471691016
Chr04	187	0.472808734
Chr04	188	0.471691016
Chr04	189	0.471691016
Chr04	190	1.650918558
Chr04	191	0.471691016
Chr04	192	0.235845508
Chr04	193	0.471691016
Chr04	194	0.235845508
Chr04	195	0.235845508
Chr04	196	0
Chr04	197	0.235845508
Chr04	198	0.943382033
Chr04	199	0
Chr04	200	0.471691016
Chr04	201	0.709782604
Chr04	202	0.473937096
Chr04	203	0.950163464
Chr04	204	1.179227541
Chr04	205	0.945628112
Chr04	206	1.192878046
Chr04	207	1.415073049
Chr04	208	0.471691016
Chr04	209	1.419565208
Chr04	210	0.473937096
Chr04	211	0
Chr04	212	0
Chr04	213	0
Chr04	214	0.471691016
Chr04	215	0.945628112
Chr04	216	0.471691016
Chr04	217	0.707536525
Chr04	218	0.235845508
Chr04	219	1.181473621
Chr04	220	2.367482592
Chr04	221	0.471691016
Chr04	222	0
Chr04	223	0
Chr04	224	0
Chr04	225	0
Chr04	226	0.471691016
Chr04	227	0.471691016
Chr04	228	0.235845508
Chr04	229	0.707536525
Chr04	230	0.235845508
Chr04	231	0
Chr04	232	0
Chr04	233	0.235845508
Chr04	234	0.943382033
Chr04	235	0
Chr04	236	0.949002705
Chr04	237	0.471691016
Chr04	238	1.650918558
Chr04	239	0.471691016
Chr04	240	0
Chr04	241	0
Chr04	242	0.235845508
Chr04	243	0
Chr04	244	0.471691016
Chr04	245	0
Chr04	246	0
Chr04	247	0.945628112
Chr04	248	0
Chr04	249	0
Chr04	250	0.709782604
Chr04	251	0.707536525
Chr04	252	0
Chr04	253	0.235845508
Chr04	254	0
Chr04	255	0
Chr04	256	0
Chr04	257	0.471691016
Chr04	258	1.417308484
Chr04	259	0.235845508
Chr04	260	1.179227541
Chr04	261	0.709782604
Chr04	262	0.707536525
Chr04	263	0.943382033
Chr04	264	0.472808734
Chr04	265	0.707536525
Chr04	266	0.471691016
Chr04	267	1.419576005
Chr04	268	0
Chr04	269	0
Chr04	270	2.12485565351561
Chr04	271	1.4150730494234
Chr04	272	0.235845508237233
Chr04	273	0.945628112329445
Chr04	274	0.943382032948932
Chr04	275	0
Chr04	276	0
Chr04	277	0
Chr04	278	0
Chr04	279	0.235845508237233
Chr04	280	0.235845508237233
Chr04	281	0.235845508237233
Chr04	282	0.707536524711699
Chr04	283	0
Chr04	284	0
Chr04	285	0.707536524711699
Chr04	286	0
Chr04	287	0.235845508237233
Chr04	288	0
Chr04	289	0.945628112329445
Chr04	290	0.235845508237233
Chr04	291	0.473937095854978
Chr04	292	0.471691016474466
Chr04	293	0
Chr04	294	0
Chr04	295	1.17922754118617
Chr04	296	1.18034525829445
Chr04	297	0.235845508237233
Chr04	298	0
Chr04	299	1.17922754118617
Chr04	300	1.65091855766063
Chr04	301	0
Chr04	302	0
Chr04	303	0.235845508237233
Chr04	304	0.235845508237233
Chr04	305	0
Chr04	306	0
Chr04	307	1.41731912880391
Chr04	308	0
Chr04	309	0
Chr04	310	0.235845508237233
Chr04	311	0.235845508237233
Chr04	312	1.65091855766063
Chr04	313	0.235845508237233
Chr04	314	0.709782604092212
Chr04	315	0.473937095854978
Chr04	316	1.41956520818442
Chr04	317	0.471691016474466
Chr04	318	0
Chr04	319	0.235845508237233
Chr04	320	0.950163463680269
Chr04	321	2.374351666405
Chr04	322	0.471691016474466
Chr04	323	0.235845508237233
Chr04	324	0.471691016474466
Chr04	325	0.945628112329445
Chr04	326	1.18371969994719
Chr04	327	0
Chr04	328	0.707536524711699
Chr04	329	0.471691016474466
Chr04	330	0.235845508237233
Chr04	331	0.471691016474466
Chr04	332	0.235845508237233
Chr04	333	1.88901014527838
Chr04	334	0.235845508237233
Chr04	335	0
Chr04	336	1.1860089719175
Chr04	337	0
Chr04	338	0
Chr04	339	0.707536524711699
Chr04	340	0.471691016474466
Chr05	0	0
Chr05	1	0.236963225
Chr05	2	0.947852901
Chr05	3	0.236963225
Chr05	4	0
Chr05	5	0.471691016
Chr05	6	0.707536525
Chr05	7	0
Chr05	8	0.707536525
Chr05	9	0.235845508
Chr05	10	1.179227541
Chr05	11	1.650918558
Chr05	12	2.127101733
Chr05	13	0.235845508
Chr05	14	0.947874192
Chr05	15	1.42185448
Chr05	16	0.235845508
Chr05	17	0.471691016
Chr05	18	0
Chr05	19	0.235845508
Chr05	20	1.179227541
Chr05	21	0.945628112
Chr05	22	2.607951095
Chr05	23	0.943382033
Chr05	24	0.471691016
Chr05	25	0
Chr05	26	0
Chr05	27	0
Chr05	28	0.707536525
Chr05	29	0.471691016
Chr05	30	1.419565208
Chr05	31	0.709771959
Chr05	32	0
Chr05	33	0.943382033
Chr05	34	0.707536525
Chr05	35	0
Chr05	36	0.471691016
Chr05	37	0.471691016
Chr05	38	0.471691016
Chr05	39	1.655410716
Chr05	40	1.181473621
Chr05	41	0
Chr05	42	0
Chr05	43	0
Chr05	44	0
Chr05	45	0
Chr05	46	0
Chr05	47	0
Chr05	48	0.471691016
Chr05	49	0.945628112
Chr05	50	0.709782604
Chr05	51	0.235845508
Chr05	52	0
Chr05	53	0
Chr05	54	0
Chr05	55	0.943382033
Chr05	56	1.415073049
Chr05	57	0.235845508
Chr05	58	0
Chr05	59	0
Chr05	60	1.650918558
Chr05	61	0.709771959
Chr05	62	0
Chr05	63	0.943382033
Chr05	64	0.471691016
Chr05	65	0
Chr05	66	0.707536525
Chr05	67	0.235845508
Chr05	68	0.707536525
Chr05	69	0.471691016
Chr05	70	0.709782604
Chr05	71	0.471691016
Chr05	72	0
Chr05	73	0.707536525
Chr05	74	0.235845508
Chr05	75	0.945628112
Chr05	76	0.707536525
Chr05	77	1.1837197
Chr05	78	0.235845508
Chr05	79	0
Chr05	80	0.471691016
Chr05	81	0
Chr05	82	0.471691016
Chr05	83	0.473926451
Chr05	84	0
Chr05	85	0
Chr05	86	0.710889676
Chr05	87	0.948981263
Chr05	88	0
Chr05	89	0
Chr05	90	0
Chr05	91	0
Chr05	92	0
Chr05	93	0
Chr05	94	0
Chr05	95	0.235845508
Chr05	96	0
Chr05	97	0
Chr05	98	0
Chr05	99	0
Chr05	100	0
Chr05	101	0
Chr05	102	0
Chr05	103	0
Chr05	104	0
Chr05	105	0
Chr05	106	0
Chr05	107	0
Chr05	108	0
Chr05	109	0
Chr05	110	0
Chr05	111	0
Chr05	112	0
Chr05	113	0
Chr05	114	0
Chr05	115	0
Chr05	116	0
Chr05	117	0
Chr05	118	0
Chr05	119	0
Chr05	120	0
Chr05	121	0
Chr05	122	0
Chr05	123	0
Chr05	124	0
Chr05	125	0
Chr05	126	0
Chr05	127	0
Chr05	128	0
Chr05	129	0
Chr05	130	0
Chr05	131	0
Chr05	132	0
Chr05	133	0
Chr05	134	0
Chr05	135	0
Chr05	136	0
Chr05	137	0
Chr05	138	0
Chr05	139	0
Chr05	140	0
Chr05	141	0.707536525
Chr05	142	0.707536525
Chr05	143	0
Chr05	144	0
Chr05	145	0
Chr05	146	0
Chr05	147	0
Chr05	148	0
Chr05	149	0
Chr05	150	0
Chr05	151	0.235845508
Chr05	152	0
Chr05	153	0.235845508
Chr05	154	0
Chr05	155	0
Chr05	156	0
Chr05	157	0
Chr05	158	0
Chr05	159	0
Chr05	160	0
Chr05	161	0
Chr05	162	0
Chr05	163	0.235845508
Chr05	164	0.471691016
Chr05	165	0
Chr05	166	0
Chr05	167	0
Chr05	168	0
Chr05	169	0
Chr05	170	0
Chr05	171	0
Chr05	172	0
Chr05	173	0.235845508
Chr05	174	0.235845508
Chr05	175	0.235845508
Chr05	176	0.471691016
Chr05	177	1.188255051
Chr05	178	1.2021266
Chr05	179	0.235845508
Chr05	180	0.235845508
Chr05	181	0.714317955
Chr05	182	0.943382033
Chr05	183	0
Chr05	184	0
Chr05	185	0.471691016
Chr05	186	0
Chr05	187	0
Chr05	188	0
Chr05	189	0.473937096
Chr05	190	0.235845508
Chr05	191	0
Chr05	192	0
Chr05	193	1.886764066
Chr05	194	0.943382033
Chr05	195	0.235845508
Chr05	196	0.472808734
Chr05	197	0.235845508
Chr05	198	0.471691016
Chr05	199	0.945628112
Chr05	200	0.471691016
Chr05	201	0.707536525
Chr05	202	0.707536525
Chr05	203	0.945628112
Chr05	204	0
Chr05	205	0.235845508
Chr05	206	1.653164637
Chr05	207	1.893545497
Chr05	208	0.473937096
Chr05	209	0.473937096
Chr05	210	0
Chr05	211	0
Chr05	212	0
Chr05	213	0.235845508
Chr05	214	0.943382033
Chr05	215	2.127101733
Chr05	216	0.945628112
Chr05	217	0.707536525
Chr05	218	0
Chr05	219	0.709782604
Chr05	220	0.943382033
Chr05	221	0.471691016
Chr05	222	0.707536525
Chr05	223	0.943382033
Chr05	224	0.235845508
Chr05	225	0.471691016
Chr05	226	0.707536525
Chr05	227	0.945628112
Chr05	228	0
Chr05	229	0
Chr05	230	0
Chr05	231	0.707536525
Chr05	232	0.707536525
Chr05	233	0.235845508
Chr05	234	0
Chr05	235	0.471691016
Chr05	236	0.707536525
Chr05	237	0.707536525
Chr05	238	0
Chr05	239	0
Chr05	240	0
Chr05	241	0.707536525
Chr05	242	0
Chr05	243	0
Chr05	244	0.943382033
Chr05	245	0.943382033
Chr05	246	0.950163464
Chr05	247	0
Chr05	248	0
Chr05	249	0
Chr05	250	0
Chr05	251	0.235845508
Chr05	252	1.179227541
Chr05	253	0.950163464
Chr05	254	0.235845508
Chr05	255	0.473937096
Chr05	256	0.950163464
Chr05	257	0.943382033
Chr05	258	0.235845508
Chr05	259	0.945628112
Chr05	260	0.471691016
Chr05	261	1.179227541
Chr05	262	0.473937096
Chr05	263	0.235845508
Chr05	264	0.943382033
Chr05	265	0
Chr05	266	1.186008972
Chr05	267	0.235845508
Chr05	268	0
Chr05	269	0
Chr05	270	0
Chr05	271	0.235845508
Chr05	272	0.943382033
Chr05	273	1.179227541
Chr05	274	0.235845508
Chr05	275	0
Chr05	276	0.707536525
Chr05	277	0.235845508
Chr05	278	0
Chr05	279	1.179227541
Chr05	280	0.235845508
Chr05	281	0.235845508
Chr05	282	0.707536525
Chr05	283	1.179227541
Chr05	284	1.42185448
Chr05	285	1.181473621
Chr05	286	0.471691016
Chr05	287	0.235845508
Chr05	288	1.181473621
Chr05	289	0.235845508
Chr05	290	0.471691016
Chr05	291	0.235845508
Chr05	292	0.235845508
Chr05	293	0.707536525
Chr05	294	0.235845508
Chr05	295	0.707536525
Chr05	296	1.179227541
Chr05	297	0.471691016
Chr05	298	1.181473621
Chr05	299	0.943382033
Chr05	300	2.124855654
Chr05	301	0.471691016
Chr05	302	0.707536525
Chr05	303	0
Chr05	304	0.471691016
Chr05	305	0.471691016
Chr05	306	1.186008972
Chr05	307	0
Chr05	308	0
Chr05	309
Chr05	310
Chr06	0	0
Chr06	1	0
Chr06	2	0
Chr06	3	0
Chr06	4	0.236963225
Chr06	5	0.710889676
Chr06	6	0.476193972
Chr06	7	0.473926451
Chr06	8	0.473926451
Chr06	9	0
Chr06	10	0
Chr06	11	0
Chr06	12	0
Chr06	13	0
Chr06	14	0.236963225
Chr06	15	0.476193972
Chr06	16	0.473926451
Chr06	17	0
Chr06	18	0.473926451
Chr06	19	1.661010098
Chr06	20	0.476193972
Chr06	21	0.476193972
Chr06	22	0.473926451
Chr06	23	0.473926451
Chr06	24	0.710889676
Chr06	25	1.904819702
Chr06	26	0.713157197
Chr06	27	0
Chr06	28	0
Chr06	29	0.473926451
Chr06	30	1.189351169
Chr06	31	0.713157197
Chr06	32	0
Chr06	33	0.473926451
Chr06	34	0.236963225
Chr06	35	0.236963225
Chr06	36	0
Chr06	37	0
Chr06	38	0.473926451
Chr06	39	0.473926451
Chr06	40	1.42410056
Chr06	41	1.657699988
Chr06	42	1.893545497
Chr06	43	0
Chr06	44	0.945628112
Chr06	45	0
Chr06	46	0.473937096
Chr06	47	0
Chr06	48	0.707536525
Chr06	49	0
Chr06	50	0.707536525
Chr06	51	0.235845508
Chr06	52	0
Chr06	53	0.235845508
Chr06	54	0.471691016
Chr06	55	0.707536525
Chr06	56	2.132754801
Chr06	57	0.471691016
Chr06	58	0.707536525
Chr06	59	0.471691016
Chr06	60	0
Chr06	61	0.236963225
Chr06	62	0.236963225
Chr06	63	0.235845508
Chr06	64	0.471691016
Chr06	65	0.235845508
Chr06	66	0
Chr06	67	0.473926451
Chr06	68	1.902552181
Chr06	69	1.187083648
Chr06	70	0.473926451
Chr06	71	0.946735184
Chr06	72	0.236963225
Chr06	73	0.471691016
Chr06	74	0.943382033
Chr06	75	0
Chr06	76	0.235845508
Chr06	77	0
Chr06	78	0.235845508
Chr06	79	1.186008972
Chr06	80	2.612443254
Chr06	81	0.235845508
Chr06	82	0.235845508
Chr06	83	0.235845508
Chr06	84	0.235845508
Chr06	85	0.235845508
Chr06	86	0
Chr06	87	0
Chr06	88	0
Chr06	89	0.235845508
Chr06	90	0.714317955
Chr06	91	0
Chr06	92	0.943382033
Chr06	93	0.473937096
Chr06	94	0.709782604
Chr06	95	0.471691016
Chr06	96	0.471691016
Chr06	97	1.1837197
Chr06	98	0.471691016
Chr06	99	0
Chr06	100	0.235845508
Chr06	101	0.235845508
Chr06	102	0
Chr06	103	0
Chr06	104	0
Chr06	105	0.235845508
Chr06	106	0
Chr06	107	0.235845508
Chr06	108	0.235845508
Chr06	109	0.235845508
Chr06	110	0
Chr06	111	0
Chr06	112	0.471691016
Chr06	113	0.235845508
Chr06	114	0.235845508
Chr06	115	0
Chr06	116	0.235845508
Chr06	117	0.471691016
Chr06	118	0.943382033
Chr06	119	0
Chr06	120	0
Chr06	121	0.235845508
Chr06	122	0
Chr06	123	0
Chr06	124	0.235845508
Chr06	125	0
Chr06	126	0
Chr06	127	0.235845508
Chr06	128	0
Chr06	129	0.235845508
Chr06	130	0
Chr06	131	0
Chr06	132	0.943382033
Chr06	133	0.471691016
Chr06	134	0
Chr06	135	0
Chr06	136	0.235845508
Chr06	137	0.473937096
Chr06	138	0
Chr06	139	0.235845508
Chr06	140	0
Chr06	141	0
[truncated: 1,855 more rows]
